# Supplementary material for: Exploring the Use of Antibiotics for Dental Patients in a Middle-Income Country: Interviews with Clinicians in Two Ghanaian Hospitals
Source: Antibiotics (Basel). 2022 Aug 9;11(8):1081. doi: 10.3390/antibiotics11081081 (PMC9404843; doi:10.3390/antibiotics11081081)
Supplement: Supplementary file 1 [file antibiotics-11-01081-s001.zip]

Archive with 1 entries (1 files):
- antibiotics-1859837-supplementary.pdf
